# Supplementary material for: Ambient Pressure Chemical Vapor Deposition of Flat and Vertically Aligned MoS2 Nanosheets
Source: Nanomaterials (Basel). 2022 Mar 16;12(6):973. doi: 10.3390/nano12060973 (PMC8949030; doi:10.3390/nano12060973)
Supplement: Supplementary file 1 [file nanomaterials-12-00973-s001.zip]

Archive with 1 entries (1 files):
- nanomaterials-1592689-supplementary.pdf
